# Supplementary material for: Influence of Coffee Roasting Degree from Four Mexican Regions on In Vitro Antioxidant Activity and Digestive Enzyme Inhibition and Its In Vivo Effects on Carbohydrate and Lipid Absorption
Source: Int J Mol Sci. 2025 Oct 16;26(20):10067. doi: 10.3390/ijms262010067 (PMC12564270; doi:10.3390/ijms262010067)
Supplement: Supplementary file 1 [file ijms-26-10067-s001.zip]

Archive with 1 entries (1 files):
- ijms-3885704-supplementary.pdf
